# Supplementary material for: Comprehensive structural variation genome map of individuals carrying complex chromosomal rearrangements
Source: PLoS Genet. 2019 Feb 8;15(2):e1007858. doi: 10.1371/journal.pgen.1007858 (PMC6368290; doi:10.1371/journal.pgen.1007858)
Supplement: S3 Table — Comparison of the different types and sizes of structural variants called by the different WGS technologies, as well as a calculation of the amount of calls overlapping between the technologies. (XLS) [file pgen.1007858.s005.xls]

## Sheet: Description
Supplementary Table S3. Comparison of different types and sizes of structural variants called by the different technologies.
PE	Paired-end
MP	Mate-pair
SV	Structural variant
Del	Deletion

## Sheet: Table S3
Number of similar calls
	BIonano BssSI	BionanoBspQI	PE	MP	Longranger SV	Longranger Del	Supernova
BIonano BssSI	7013	-	-	-	-	-	-
Bionano BspQI	1116	5480	-	-	-	-	-
PE	248	222	4802	-	-	-	-
MP	178	190	626	883	-	-	-
Long Ranger SV	42	43	75	57	211	-	-
Long Ranger Del	47	48	1472	97	0	3963	-
Supernova	78	69	1759	126	19	1781	14495
	Reported variant call types
	Total	Deletion	Duplication	Insertion	Inversion	Break-end	Unknown
Bionano	10622	2905	0	6733	84	900	0
BIonano BssSI	7013	1914	0	4342	64	693	0
Bionano BspQI	5480	1501	0	3482	29	458	0
PE	4802	2310	454	0	373	1665	0
MP	883	494	279	0	29	81	0
10X Genomics linked reads	16718	8596	726	484	1140	5762	10
Long Ranger SV	211	26	5	0	4	166	10
Long Ranger Del	3963	3933	0	0	0	36	0
Supernova	14495	6480	725	484	1138	5668	0
	Variant sizes
	Total	< 1kb	<10 kb	< 100 kb	> 100 kb
Bionano	10532	171	4196	5452	713
BIonano BssSI	6954	89	2836	3489	540
Bionano BspQI	5410	82	1852	3175	301
PE	3775	1440	930	798	607
MP	855	0	108	503	244
10X Genomics linked reads	12317	10361	1211	293	452
Long Ranger SV	147	0	0	76	71
Long Ranger Del	3969	3409	511	49	0
Supernova	10158	8468	1113	194	383
