# Supplementary material for: Comprehensive structural variation genome map of individuals carrying complex chromosomal rearrangements
Source: PLoS Genet. 2019 Feb 8;15(2):e1007858. doi: 10.1371/journal.pgen.1007858 (PMC6368290; doi:10.1371/journal.pgen.1007858)
Supplement: S4 Table — (XLS) [file pgen.1007858.s006.xls]

## Sheet: Sheet1
Dataset	Number of calls	Average size (bp)	Standard deviation (bp)	calls < 0.1 kb	0.1 kb <= calls < 1 kb	1 kb<= calls < 10 kb	10 kb <= calls
Case 1 custom 400 k array	83	259870	1617069	0	24	40	19
Case 1 custom 400 k array deletions	18	1076330	3341643	0	4	7	7
Case 1 custom 400 k array duplications	65	33773	105058	0	20	33	12
Case 2 custom 400 k array	32	550630	2507112	0	1	20	11
Case 2 custom 400 k array deletions	17	923519	3387840	0	0	11	6
Case 2 custom 400 k array duplications	15	128023	255613	0	1	9	5
Case 3 custom 400 k array	60	34517	114959	0	12	39	9
Case 3 custom 400 k array deletions	11	112698	237184	0	1	6	4
Case 3 custom 400 k array duplications	49	16965	43279	0	11	33	5
Case 1 1M array	126	187769	1316016	0	32	58	36
Case 1 1M array deletions	60	345252	1891327	0	21	23	16
Case 1 1M array duplications	66	44603	106676	0	11	35	20
Case 2 1M array	186	129134	1065432	0	76	65	45
Case 2 1M array deletions	143	149311	1209098	0	58	48	37
Case 2 1M array duplications	43	62035	206360	0	18	17	8
Case 3 1M array	129	36594	202098	1	46	64	18
Case 3 1M array deletions	26	50054	164820	1	8	11	6
Case 3 1M array duplications	103	33196	210330	0	38	53	12
Conrad et al	11700	17155	55150	0	2339	6682	2679
Conrad et al deletions	6960	7662	31757	0	1558	4586	816
Conrad et al duplications	4740	31094	75499	0	781	2096	1863
DGV	379365	31257	123361	54742	86692	120053	117878
DGV complex	578	75269	218548	6	46	116	410
DGV deletion	258436	21456	82413	24244	76201	90546	67445
DGV duplication	81122	69271	163897	2421	7855	27078	43768
DGV inversion	2652	159953	765509	477	369	735	1071
DGV insertion	36577	6165	35835	27594	2221	1578	5184
HG002 Integrated Call-set	59349	408	10155	50542	7096	1484	227
HG002 Integrated Call-set Deletions	28773	812	14562	20507	6672	1380	214
HG002 Integrated Call-set Insertions	30576	29	559	30035	424	104	13
