# Supplementary material for: Comprehensive structural variation genome map of individuals carrying complex chromosomal rearrangements
Source: PLoS Genet. 2019 Feb 8;15(2):e1007858. doi: 10.1371/journal.pgen.1007858 (PMC6368290; doi:10.1371/journal.pgen.1007858)
Supplement: S1 Dataset — (ZIP) [file pgen.1007858.s009.zip]

Archive with 20 entries (17 files):
- S1_Dataset/
- S1_Dataset/xmap_list.xlsx
- __MACOSX/
- __MACOSX/S1_Dataset/
- __MACOSX/S1_Dataset/._xmap_list.xlsx
- S1_Dataset/case2_BssSI.xmap
- __MACOSX/S1_Dataset/._case2_BssSI.xmap
- S1_Dataset/case3_BspQI.xmap
- __MACOSX/S1_Dataset/._case3_BspQI.xmap
- S1_Dataset/case1_BspQI.xmap
- __MACOSX/S1_Dataset/._case1_BspQI.xmap
- S1_Dataset/case3_BssSI.xmap
- __MACOSX/S1_Dataset/._case3_BssSI.xmap
- S1_Dataset/case2_BspQI.xmap
- __MACOSX/S1_Dataset/._case2_BspQI.xmap
- S1_Dataset/case1_BssSI.xmap
- __MACOSX/S1_Dataset/._case1_BssSI.xmap
- S1_Dataset/.~lock.xmap_list.xlsx#
- __MACOSX/S1_Dataset/._.~lock.xmap_list.xlsx#
- __MACOSX/._S1_Dataset
