# Supplementary material for: Comprehensive structural variation genome map of individuals carrying complex chromosomal rearrangements
Source: PLoS Genet. 2019 Feb 8;15(2):e1007858. doi: 10.1371/journal.pgen.1007858 (PMC6368290; doi:10.1371/journal.pgen.1007858)
Supplement: S1 Dataset — (ZIP) [file pgen.1007858.s009.zip › S1_Dataset/xmap_list.xlsx]

## Sheet: Sheet1
junction	case	xmap_bspQI	xmap_bssSI
1	1	501	21342
2	1	not found	not found
3	1	10450	23541
4	1	not found	22091
5	1	2071	not found
1	2	22421	11661
2	2	32721	20360
3	2	3341	20691
4	2	7620	20381
1	3	26510	15181
2	3	22101	not found
3	3	26980	not found
4	3	not found	not found
5	3	13761	11662
6	3	not found	12622
7	3	22281	15571
8	3	not found	not found
9	3	22802	431
10	3	931	not found
11	3	not found	not found
12	3	21601	15360
13	3	931	13301
14	3	2901	272
15	3	not found	not found
16	3	not found	not found
17	3	272	2901
18	3	6052	not found
19	3	26510	15181
20	3	131	13951
21	3	26151	13070
22	3	22521	531
23	3	not found	not found
24	3	22521	531
25	3	26081	not found
26	3	7331	2681
